# Supplementary material for: Modulation of Milk and Lipid Synthesis and Secretion in a3-Dimensional Mouse Mammary Epithelial Cell Culture Model: Effects of Palmitate and Orlistat
Source: Nutrients. 2022 Nov 22;14(23):4948. doi: 10.3390/nu14234948 (PMC9739267; doi:10.3390/nu14234948)
Supplement: Supplementary file 1 [file nutrients-14-04948-s001.zip]

Archive with 1 entries (1 files):
- nutrients-1983052-supplementary.pptx
